# Supplementary material for: Non-mechanical haemodynamic support in acute pulmonary thromboembolism: a scoping review
Source: Intensive Care Med Exp. 2025 Aug 18;13:85. doi: 10.1186/s40635-025-00793-1 (PMC12361032; doi:10.1186/s40635-025-00793-1)
Supplement: Supplementary file 2 — Supplementary Material 2. [file 40635_2025_793_MOESM2_ESM.xlsx]

## Sheet: Animal studies
Study title	Year published	First author	Country	Study size	Experimental model	Blinded?	Randomised?	Intervention	Comparator	CO/SV	PVR	PAP	Systemic BP	Other
Fluid or Diuretic
Study title	Year published	First author	Country	Animals	Model	Blinded?	Randomised?	Intervention	Comparator	CO/SV	PVR	PAP	MSP
Volume expansion versus norepinephrine in treatment of a low cardiac output complicating an acute increase in right ventricular afterload in dogs	1984	Ghignone	Canada	8 dogs	Glass beads 80-100um			Fluid bolus	Pre-treatment	↓	↔	↓	↓
Treatment of shock in a canine model of pulmonary embolism	1984	Molloy	Canada	24 dogs	Autologous clot	Yes	Yes	Fluid bolus	Norepinephrine	Died
Lung water increases with fluid administration during CPPV after pulmonary microembolization	1984	Noble	Canada	14 dogs	Starch microemboli			Fluid bolus	Control	↑		↑		Increased pulmonary oedema
Effects of volume loading during experimental acute pulmonary embolism	1986	Belenkie	Canada	10 dogs	Autologous clot			Fluid bolus	Pre-treatment	↓
The effects of dobutamine, nitroprusside, or volume expansion on cardiac output and lung water after CPPV	1986	Noble	Canada	28 dogs	Starch microemboli			Fluid bolus	Control	↑				Increased pulmonary oedema
Gas exchange and regional redistribution of pulmonary blood flow during resuscitation of acute pulmonary bead embolization	1992	Tsang	Canada	18 dogs	Polystyrene beads			Fluid bolus	Pre-treatment	↑
Impact of Preload on Right Ventricular Hemodynamics in Acute Pulmonary Embolism.	2020	Mortensen	Denmark	16 pigs	Autologous clot		Yes	Fluid bolus	Vehicle	↑	↓
Impact of Preload on Right Ventricular Hemodynamics in Acute Pulmonary Embolism.	2020	Mortensen	Denmark	16 pigs	Autologous clot		Yes	Fluid bolus	Vehicle	↓		↓
Adrenergic agents
DOBUTAMINE
	Year published	First author	Country	Animal	Model	Blinded?	Randomised?	Intervention	Comparator	CO/SV	PVR	PAP	MSP
The effects of dobutamine, nitroprusside, or volume expansion on cardiac output and lung water after CPPV	1986	Noble	Canada	28 dogs	Starch microemboli			Dobutamine	Control	↑
Pulmonary vascular pressure-flow characteristics: Effects of dopamine before and after pulmonary embolism	1992	Ducas	Canada	18 dogs	Autologous clot			Dobutamine	Pre-treatment	↑	↓	↓
Pulmonary vascular effects of dobutamine in experimental pulmonary hypertension.	2003	Pagnamenta	Belgium	x dogs	Glass beads 100um			Dobutamine	Pre-treatment
The Unpredictable Effect of Changing Cardiac Output on Hypoxemia after Acute Pulmonary Thromboembolism	2008	Tsang	Canada	5 piglets	Fluorescent microshperes			Dobutamine	Pre-treatment	↑				Increase pulomnary shunt fraction
Doxycycline protects against right ventricular dysfunction and dilatation caused by acute pulmonary thromboembolism	2012	Neves	Brazil	x rats	Autologous clot			Dobutamine	Pre-treatment	↑
Levosimendan, milrinone, and dobutamine in experimental acute pulmonary embolism	2021	Lyhne	Denmark	18 pigs	Autologous clot		Yes	Dobutamine	Pre-treatment	↑
DOPAMINE
	Year published	First author	Country	Animal	Model	Blinded?	Randomised?	Intervention	Comparator	CO/SV	PVR	PAP	MSP
Pulmonary vascular pressure-flow characteristics: Effects of dopamine before and after pulmonary embolism	1992	Ducas	Canada	18 dogs	Autologous clot			Dopamine	Pre-treatment	↑	↓	↓
ISOPRENALINE
	Year published	First author	Country	Animal	Model	Blinded?	Randomised?	Intervention	Comparator	CO/SV	PVR	PAP	MSP
PULMONARY EMBOLISM AS A CAUSE OF SYSTEMIC HYPOTENSION AND SHOCK.	1965	Parmley	USA	64 dogs	Autologous clot			Isoprenaline	Pre-treatment	↓			↓
Isoproterenol and norepinephrine therapy for pulmonary embolism shock.	1971	Rosenberg	USA	29 dogs	PA Balloon			Isoprenaline	Control	All died
Influence of heparin and isoproterenol on ventilation and perfusion following pulmonary embolism	1976	Jones	USA	29 dogs	Autologous clot			Isoprenaline	Control	↑
Effects of isoproterenol infusion on gas exchange and the distribution of perfusion in embolized dogs	1979	Shepard	USA	19 dogs	Autologous clot			Isoprenaline	Pre-treatment	↑	↓
The influence of heparin and isoprenaline on the changes produced by pulmonary embolism	1982	Jamieson	Australia	32 dogs	Autolgous clot			Isoprenaline	Control	↓
Treatment of shock in a canine model of pulmonary embolism	1984	Molloy	Canada	24 dogs	Autologous clot	Yes	Yes	Isoprenaline	Control	All died
Effects of noradrenaline and isoproterenol on cardiopulmonary function in a canine model of acute pulmonary hypertension	1985	Molloy	Canada	6 dogs	Autolgous clot			Isoprenaline	Pre-treatment	↑	↓
Treatment of canine pulmonary hypertension: Effects of norepinephrine and isoproterenol on pulmonary vascular pressure-flow characteristics	1987	Ducas	Canada	18 dogs	Autolgous blood clot			Isoprenaline	Pre-treatment	↑	↓
Gas exchange and regional redistribution of pulmonary blood flow during resuscitation of acute pulmonary bead embolization	1992	Tsang	Canada	18 dogs	Polystyrene beads			Isoprenaline	Pre-treatment	↑			↓
NOREPINEPHRINE
	Year published	First author	Country	Animal	Model	Blinded?	Randomised?	Intervention	Comparator	CO/SV	PVR	PAP	MSP
Pulmonary embolism in unanesthetized dogs.	1967	Just-Viera	USA	252 dogs	Autologous clot			Norepinephrine	Control					No difference in mortality
Isoproterenol and norepinephrine therapy for pulmonary embolism shock.	1971	Rosenberg	USA	29 dogs	PA Balloon			Norepinephrine	Pre-treatment	↑		↑	↑
Volume expansion versus norepinephrine in treatment of a low cardiac output complicating an acute increase in right ventricular afterload in dogs	1984	Ghigone	Canada	8 dogs	Glass beads 80-100um			Norepinephrine	Fluid bolus	↑	↔	↑	↑
Treatment of shock in a canine model of pulmonary embolism	1984	Molloy	Canada	24 dogs	Autolgous clot	Yes	Yes	Norepinephrine	Control	↑
Effects of noradrenaline and isoproterenol on cardiopulmonary function in a canine model of acute pulmonary hypertension	1985	Molloy	Canada	6 dogs	Autolgous clot			Norepinephrine	Pre-treatment	↑
Treatment of canine pulmonary hypertension: Effects of norepinephrine and isoproterenol on pulmonary vascular pressure-flow characteristics	1987	Ducas	Canada	18 dogs	Autologous clot			Norepinephrine	Pre-treatment	↑			↑
The cardiopulmonary and renal hemodynamic effects of norepinephrine in canine pulmonary embolism.	1989	Angle	Canada	6 dogs	Autolgous clot			Norepinephrine	Pre-treatment	↑	↔
The effects of norepinephrine on gas exchange and regional blood flows after massive bead embolization	1990	Tsang	Canada	10 dogs	Polystyrene beads 100-130um			Norepinephrine	Pre-treatment	↑
Norepinephrine and phenylephrine effects on right ventricular function in experimental canine pulmonary embolism.	1991	Hirsch	USA	12 dogs	Autologous blood clot			Norepinephrine	Control	↑	↓	↔	↑
Gas exchange and regional redistribution of pulmonary blood flow during resuscitation of acute pulmonary bead embolization	1992	Tsang	Canada	18 dogs	Polystyrene beads			Norepinephrine	Pre-treatment	↑			↑
PHENYLEPHRINE
	Year published	First author	Country	Animal	Model	Blinded?	Randomised?	Intervention	Comparator	CO/SV	PVR	PAP	MSP
Norepinephrine and phenylephrine effects on right ventricular function in experimental canine pulmonary embolism.	1991	Hirsch	USA	12 dogs	Autologous clot			Phenylephrine	Control	↑	↓	↔	↑
METARAMINOL
	Year published	First author	Country	Animal	Model	Blinded?	Randomised?	Intervention	Comparator	CO/SV	PVR	PAP	MSP
PULMONARY EMBOLISM AS A CAUSE OF SYSTEMIC HYPOTENSION AND SHOCK.	1965	Parmley	USA	64 dogs	Autologous clot			Metaraminol	Control	↔			↑
PDE3i; amrinone, milrinone, levosimendan
	Year published	First author	Country	Animal	Model	Blinded?	Randomised?	Intervention	Comparator	CO/SV	PVR	PAP	MSP
Hemodynamic effects of amrinone in a canine model of massive pulmonary embolism	1992	Wolfe	USA	10 dogs	Autolgous clot			Amrinone	Control	↑		↓	↑
Effects of levosimendan on acute pulmonary embolism-induced right ventricular failure.	2007	Kerbaul	France	14 pigs	Autolgous clot		Yes	Levosimendan	Control	↑		↓
Levosimendan, milrinone, and dobutamine in experimental acute pulmonary embolism	2021	Lyhne	Denmark	18 pigs	Autologous clot		Yes	Levosimendan	Control	↑
Levosimendan, milrinone, and dobutamine in experimental acute pulmonary embolism	2021	Lyhne	Denmark	18 pigs	Autologous clot		Yes	Milrinone	Control	↑
Hydralazine
	Year published	First author	Country	Animal	Model	Blinded?	Randomised?	Intervention	Comparator	CO/SV	PVR	PAP	MSP
Effects of hydralazine and nitroprusside on cardiopulmonary function when a decrease in cardiac output complicates a short-term increase in pulmonary vascular resistance.	1983	Lee	Canada	6 dogs	Autologous clot			Hydralazine	Pre-treatment	↑	↓	↔	↔
Pulmonary vascular effects of hydralazine in a canine preparation of pulmonary thromboembolism	1986	Ducas	Canada	18 dogs	Autologous clot			Hydralazine	Control	↑	↓	↔
Effects of vasodilators on gas exchange in acute canine embolic pulmonary hypertension.	1990	Delcroix	Belgium	24 dogs	Autologous clot			Hydralazine	Control	↔	↔	↓	↓
Vasodilator therapy in microembolic porcine pulmonary hypertension.	1990	McLean	USA	9 pigs	Glass beads 60-150um			Hydralazine	Pre-treatment	↑	↓	↓
Effects of hydralazine and increased cardiac output on recombinant tissue plasminogen activator-induced thrombolysis in canine pulmonary embolism	1991	Prewitt	Canada	21 dogs	Autologous clot			Hydralazine	Control	↑
Effect of hydralazine on vascular mechanics in a canine lobar preparation of pulmonary embolism	1992	Lupi-Herrera	Mexico	24 dogs	Gelfoam			Hydralazine	Control	↑	↓	↔
Nitric oxide, nitroglycerin, sodium nitroprusside and nitrite
INHALED NITRIC OXIDE (iNO)
	Year published	First author	Country	Animal	Model	Blinded?	Randomised?	Intervention	Comparator	CO/SV	PVR	PAP	MSP
Inhaled nitric oxide selectively decreases pulmonary artery pressure and pulmonary vascular resistance following acute massive pulmonary microembolism in piglets	1996	Bottiger	Germany	10 pigs	Microspheres 300um			iNO	Pre-treatment		↓	↓	↔
Inhaled nitric oxide inhibits platelet aggregation after pulmonary embolism in pigs	1997	Gries	Germany	25 pigs	Microspheres 300um			iNO	Control			↓	↑
Site of pulmonary vasodilation by inhaled nitric oxide in microembolic lung injury	1997	Melot	Belgium	13 dogs	Glass beads 100um			iNO	Control	↔		↓
The effect of a combination of inhaled nitric oxide and an endothelin A-receptor antagonist on hemodynamic dysfunction in experimental acute pulmonary thromboembolism	2005	Lee	South Korea	x dogs	Autologous clot			iNO	Multiple	↑	↓	↓	↔
Beneficial effects of inhaled NO on apoptotic pneumocytes in pulmonary thromboembolism model	2014	Deng	China	24 dogs	Autolgous clot			iNO	Control	↑	↓	↓
The effects of inhaled NO on plasma vasoactive factor and CTnI level in rabbits with acute massive pulmonary embolism	2018	Zhang	China	30 rabbits	Autologous clot			iNO	Control					Lower peak TnI, Lower peak TnI, PGI2, ET-1
The effect of nitric oxide inhalation on heart and pulmonary circulation in rabbits with acute massive pulmonary embolism	2018	Zhang, Pan	China	30 rabbits	Autolgous clot			iNO	Control			↓		Lower peak TnI
Correlations of inhaled NO with the ctni levels and the plasma clotting factor in rabbits with acute massive pulmonary embolism	2018	Zhang	China	30 rabbits	Autologous clot			iNO	Control					Lower peak TnI, VWF, glycoportein
Riociguat, sildenafil and inhaled nitric oxide reduces pulmonary vascular resistance and improves right ventricular function in a porcine model of acute pulmonary embolism	2020	Schultz	Denmark	28 pigs	Autologous clot		Yes	iNO	Multiple	↔	↓	↓	↔
Inhaled nitric oxide has pulmonary vasodilator efficacy both in the immediate and prolonged phase of acute pulmonary embolism	2021	Kramer	Denmark	18 pigs	Autolgous clot		Yes	iNO	Control	↔	↓	↓	↔
GLYCERYL-TRI-NITRATE (GTN)
	Year published	First author	Country	Animal	Model	Blinded?	Randomised?	Intervention	Comparator	CO/SV	PVR	PAP	MSP
Vasodilator therapy in microembolic porcine pulmonary hypertension.	1990	McLean	USA	9 pigs	Glass beads 60-150um			GTN	Pre-treatment	↔	↓	↓
NITRITE
	Year published	First author	Country	Animal	Model	Blinded?	Randomised?	Intervention	Comparator	CO/SV	PVR	PAP	MSP
Low-dose intravenous nitrite improves hemodynamics in a canine model of acute pulmonary thromboembolism	2006	Dias-Junior	Brazil	26 dogs	Autologous clot			Nitrite	Control	↑	↓	↓	↓
Sildenafil improves the beneficial haemodynamic effects of intravenous nitrite infusion during acute pulmonary embolism	2008	Dias-Junior	Brazil	35 dogs	Microshperes 300um			Nitrite	Control	↑	↓	↓	↓
Nitrite or sildenafil, but not BAY 41-2272, blunt acute pulmonary embolism-induced increases in circulating matrix metalloproteinase-9 and oxidative stress	2009	Dias-Junior	Brazil	29 dogs	Microspheres 300um			Nitrite	Control	↑	↓	↓	↔	Also reduced plasma MMP
Nitrite and tempol combination promotes synergic effects and alleviates right ventricular wall stress during acute pulmonary thromboembolism	2021	Neto-Neeves	Brazil	35 sheep	Autolgous clot			Nitrite	Control	↔	↓	↓	↔
SODIUM NITROPRUSSIDE (SNP)
	Year published	First author	Country	Animal	Model	Blinded?	Randomised?	Intervention	Comparator	CO/SV	PVR	PAP	MSP
Effects of hydralazine and nitroprusside on cardiopulmonary function when a decrease in cardiac output complicates a short-term increase in pulmonary vascular resistance.	1983	Lee	Canada	6 dogs	Autologous clot			SNP	Pre-treatment	↔	↔	↔	↓
The effects of dobutamine, nitroprusside, or volume expansion on cardiac output and lung water after CPPV	1986	Noble	Canada	28 dogs	Starch microemboli			SNP	Control	↑
Effects of vasodilators on gas exchange in acute canine embolic pulmonary hypertension.	1990	Delcroix	Belgium	24 dogs	Autologous clot			SNP	Control	↔	↔	↔	↓
Vasodilator therapy in microembolic porcine pulmonary hypertension.	1990	McLean	USA	9 pigs	Glass beads 60-150um			SNP	Pre-treatment	↔	↓	↓
ROS scavenger decreases basal perfusion pressure, vasoconstriction and NO synthase activity in pulmonary circulation during pulmonary microembolism.	2015	Mizera	Czech Republic	30 rats	Microshperes 15-50um			SNP	Control			↓
Acute Beneficial Effects of Sodium Nitroprusside in a Rabbit Model of Massive Pulmonary Embolism Associated with Circulatory Shock	2018	Yu	China	30 rabbits	Autologous clot			SNP	Control	↑		↓	↑	Echocardiography showed increased RVEF
Potential role of sympathetic activity on the pathogenesis of massive pulmonary embolism with circulatory shock in rabbits.	2019	Wang	China	39 rabbits	Autologous clot			SNP	Control			↓	↑
Changes in the pulmonary artery wave reflection in dogs with experimentally-induced acute pulmonary embolism and the effect of vasodilator	2021	Yoshida	Japan	6 dogs	Microshperes 300um			SNP	Control	↔	↓	↔	↓
Soluble guanylate cyclase stimulators
	Year published	First author	Country	Animal	Model	Blinded?	Randomised?	Intervention	Comparator	CO/SV	PVR	PAP	MSP
Dose-dependent beneficial hemodynamic effects of BAY 41-2272 in a canine model of acute pulmonary thromboembolism	2008	Cau	Brazil	26 dogs	Microspheres 300um			BAY41-2272	Control		↓	↓	↓
Nitrite or sildenafil, but not BAY 41-2272, blunt acute pulmonary embolism-induced increases in circulating matrix metalloproteinase-9 and oxidative stress	2009	Dias-Junior	Brazil	29 dogs	Microspheres 300um			BAY41-2272	Multiple	↔	↓	↓	↓
Pulmonary vascular reserve during experimental pulmonary embolism: Effects of a soluble guanylate cyclase stimulator, BAY 41-8543.	2011	Watts	USA	x rats	Microspheres 25um			BAY41-8543	Control	↑	↓	↓
A soluble guanylate cyclase stimulator, BAY 41-8543, preserves right ventricular function in experimental pulmonary embolism	2013	Watts	USA	33 rats	Microspheres 25um			BAY 41-8543	Control	↑	↓	↓	↓
Riociguat, sildenafil and inhaled nitric oxide reduces pulmonary vascular resistance and improves right ventricular function in a porcine model of acute pulmonary embolism	2020	Schultz	Denmark	28 pigs	Autologous clot		Yes	Riociguat	Multiple	↔	↓	↓	↔
PDE5i
SILDENAFIL
	Year published	First author	Country	Animal	Model	Blinded?	Randomised?	Intervention	Comparator	CO/SV	PVR	PAP	MSP
Sildenafil selectively inhibits acute pulmonary embolism-induced pulmonary hypertension	2005	Dias-Junior	Brazil	18 dogs	Microspheres 300um			Sildenafil	Control	↔	↓	↓	↔
Hemodynamic effects of combined sildenafil and L-arginine during acute pulmonary embolism-induced pulmonary hypertension	2005	Souza-Silva	Brazil	34 dogs	Microspheres 300um			Sildenafil	Control			↓
The effect of sildenafil on pulmonary embolism-induced oxidative stress and pulmonary hypertension	2005	Dias-Junior	Brazil	25 dogs	Microspheres 300um			Sildenafil	Control	↔	↓	↓	↔
Hemodynamic effects of sildenafil interaction with a nitric oxide donor compound in a dog model of acute pulmonary embolism	2006	Dias-Junior and Tanus-Santos	Brazil	36 dogs	Microspheres 300um			Sildenafil	Control			↓
Sildenafil improves the beneficial haemodynamic effects of intravenous nitrite infusion during acute pulmonary embolism	2008	Dias-Junior	Brazil	35 dogs	Microshperes 300um			Sildenafil	Multiple	↑	↓	↓	↓
Nitrite or sildenafil, but not BAY 41-2272, blunt acute pulmonary embolism-induced increases in circulating matrix metalloproteinase-9 and oxidative stress	2009	Dias-Junior	Brazil	29 dogs	Microspheres 300um			Sildenafil	Multiple	↑	↓	↓	↔	Also reduced plasma MMP
Hemodynamic effects of inducible nitric oxide synthase inhibition combined with sildenafil during acute pulmonary embolism	2010	Dias-Junior	Brazil	48 dogs	Microspheres 300um			Sildenafil	Multiple	↔	↓	↓	↔
Effects of different inspired oxygen fractions on sildenafil-induced pulmonary anti-hypertensive effects in a sheep model of acute pulmonary embolism	2015	Velasquez	Brazil	40 sheep	Microspheres 300um			Sildenafil	Control			↓	↓
N-Acetylcysteine potentiates the haemodynamic-improving effect of sildenafil in a rabbit model of acute pulmonary thromboembolism via the p38 MAPK pathway	2019	Zhang	China	30 rabbit	Autologous clot			Sildenafil	Control	↔	↓	↓	↔
Riociguat, sildenafil and inhaled nitric oxide reduces pulmonary vascular resistance and improves right ventricular function in a porcine model of acute pulmonary embolism	2020	Schultz	Denmark	28 pigs	Autologous clot		Yes	Sildenafil	Multiple	↑	↓	↓	↔
Changes in Pulmonary Vascular Resistance and Obstruction Score Following Acute Pulmonary Embolism in Pigs.	2024	Merit	Denmark	12 pigs	Autologous clot			Sildenafil	Control	↔	↓	↓	↔
Nnon-steroidal anti-inflammatories
	Year published	First author	Country	Animal	Model	Blinded?	Randomised?	Intervention	Comparator	CO/SV	PVR	PAP	MSP
Prostaglandin mediation of hemodynamic responses to pulmonary microembolism in rabbits: Effects of ibuprofen and meclofenamate	1987	Konstam	USA	22 rabbits	Microspheres 34um			Ibuprofen	Control	↑	↓	↓	↔
Site of pulmonary vasodilation by inhaled nitric oxide in microembolic lung injury	1997	Melot	Belgium	13 dogs	Glass beads 100um			Aspirin	Control	↔		↑
Cyclooxygenase inhibition aggravates pulmonary hypertension and deteriorates gas exchange in canine pulmonary embolism	1992	Delcroix	Belgium	12 dogs	Autologous clot			Aspirin	Pre-treatment	↓	↑	↑	↔
Effects of indomethacin on pulmonary hemodynamics and extravascular lung water in sheep after pulmonary microembolism	1979	Weidner	USA	x sheep	Microspheres 100um			Indomethacin	Control		↓	↑
Thromboxane mediation of cardiopulmonary effects of embolism	1982	Utsonomiya	USA	20 dogs	Autologous clot			Indomethacin	Control	↑	↓	↓	↔
The location and protective effect of PGI2 on increased lung vascular permeability in experimental pulmonary embolism in dogs	1983	Aoki	Japan	20 dogs	Glass beads 80-120um			Indomethacin	Control			↓
Cyclooxygenase inhibition aggravates pulmonary hypertension and deteriorates gas exchange in canine pulmonary embolism	1992	Delcroix	Belgium	12 dogs	Autologous clot			Indomethacin	Pre-treatment	↓	↑	↑	↔
Inhibition of prostaglandin synthesis during polystyrene microsphere-induced pulmonary embolism in the rat	2003	Jones	USA	36 rats	Microspheres 25um			Ketorolac	Control				↑	Reduced deadspace fraction
Proinflammatory events in right ventricular damage during pulmonary embolism: Effects of treatment with ketorolac in rats	2009	Watts	USA	x rats	Microspheres 25um			Ketorolac	Control	↑		↑
Pulmonary microembolism: attenuated pulmonary vasoconstriction with prostaglandin inhibitors and antihistamines	1976	Tucker	USA	x dogs	Glass beads 200um			Meclofenemate	Control	↔	↓	↓	↔
Prostaglandin mediation of hemodynamic responses to pulmonary microembolism in rabbits: Effects of ibuprofen and meclofenamate	1987	Konstam	USA	22 rabbits	Microspheres 34um			Meclofenemate	Control	↑	↓	↓	↔
Prostaglandin analogues
PGE1
	Year published	First author	Country	Animal	Model	Blinded?	Randomised?	Intervention	Comparator	CO/SV	PVR	PAP	MSP
Experimental pulmonary embolism. Effect on pulmonary blood volume and vascular compliance	1974	Alpert	USA	16 dogs	Autologous clot			PGE1	Pre-treament	↔		↓	↓
Treatment of pulmonary embolism with positive end-expiratory pressure and prostaglandin E1	1981	Utsonomiya	USA	x dogs	Autolgous clot			PGE1	Control			↓	↓
Vasodilator therapy in microembolic porcine pulmonary hypertension.	1990	McLean	USA	9 pigs	Glass beads 60-150um			PGE1	Pre-treament	↔	↓	↓
Effects of vasodilators on gas exchange in acute canine embolic pulmonary hypertension.	1990	Delcroix	Belgium	24 dogs	Autologous clot			PGE1	Control	↔	↔	↔	↓
PGI2
	Year published	First author	Country	Animal	Model	Blinded?	Randomised?	Intervention	Comparator	CO/SV	PVR	PAP	MSP
Treatment of pulmonary embolism with prostacyclin	1980	Utsonomiya	USA	17 dogs	Autologous clot			PGI2	Control	↑		↓
Thromboxane mediation of cardiopulmonary effects of embolism	1982	Utsonomiya	USA	20 dogs	Autologous clot			PGI2	Control	↑	↓	↓	↔
The location and protective effect of PGI2 on increased lung vascular permeability in experimental pulmonary embolism in dogs	1983	Aoki	Japan	20 dogs	Glass beads 80-120um			PGI2	Control			↓
The effect of prostacyclin infusion on increased pulmonary vascular permeability following microembolization in dogs	1983	Hirose	Japan	x dogs	Microspheres			PGI2	Control				↔	Prevented increased filtration coefficient
Taprostene, a stable prostacyclin analogue, enhances the thrombolytic efficacy of saruplase (recombinant single-chain urokinase-type plasminogen activator) in rabbits with pulmonary embolized thrombi	1991	Schneider	Germany	x rabbits	Autolgous clot			Taprostene	Control				↓	Reduces platelet aggregation and augments lysis by saruplase
(Prostaglandin antagonist)
POLYPHLORETIN
	Year published	First author	Country	Animal	Model	Blinded?	Randomised?	Intervention	Comparator	CO/SV	PVR	PAP	MSP
Pulmonary microembolism: attenuated pulmonary vasoconstriction with prostaglandin inhibitors and antihistamines	1976	Tucker	USA	x dogs	Glass beads 200um			Polyphloretin	Multiple	↔	↓	↓	↔
Endothelin receptor antagonists
	Year published	First author	Country	Animal	Model	Blinded?	Randomised?	Intevention	Comparator	CO/SV	PVR	PAP	MSP
Coronary constriction and consequent cardiodepression in pulmonary embolism are mediated by pulmonary big endothelin and enhanced in early endothelial dysfunction.	1998	Dschietzig	Germany	14 rabbits	Glass beads 100um			Multiple ETRA	Multiple					Attenuates reduction in coronary blood flow
The effects of endothelin receptor antagonist on hemodynamic and respiratory mechanics in experimental acute pulmonary thromboembolism	2000	Lee	South Korea	11 dogs	Autologous clot			ZD-2574	Control	↑	↓	↓	↔
Pathogenic role of endothelin 1 in hemodynamic dysfunction in experimental acute pulmonary thromboembolism	2001	Lee	South Korea	11 dogs	Autolgous clot			ZD-2574	Control	↑	↓	↓	↔
The effect of a combination of inhaled nitric oxide and an endothelin A-receptor antagonist on hemodynamic dysfunction in experimental acute pulmonary thromboembolism	2005	Lee	South Korea	x dogs	Autologous clot			ZD-2574	Control	↑	↓	↓	↔
Endothelin receptor blockade does not improve hypoxemia following acute pulmonary thromboembolism	2007	Tsang	Canada	9 pigs	Autologous clot			Tezosentan	Control	↔		↓	↓
Effects of thrombolytic drugs and a selective endothelin-1 receptor antagonist on acute pulmonary thromboembolism in dogs	2010	Han	China	20 dogs	Autolgous clot			BQ-123	Control			↓
Estimation of endothelin-mediated vasoconstriction in acute pulmonary thromboembolism	2012	Tsang	Canada	13 pigs	Autologous clot			Tezosentan	Control	↔	↔	↓	↓
Anti-histamine or anti-serotonin agents
	Year published	First author	Country	Animal	Model	Blinded?	Randomised?	Intervention	Comparator	CO/SV	PVR	PAP	MSP
Intravenous cyproheptadine hydrochloride in the treatment of pulmonary embolism: an experimental study.	1972	Nemir	USA	18 dogs	Autologous clot			Cyproheptadine	Control			↓	↑
Pulmonary microembolism: attenuated pulmonary vasoconstriction with prostaglandin inhibitors and antihistamines	1976	Tucker	USA	x dogs	Glass beads 200um			Metiamide	Control	↔	↓	↓	↔
Pulmonary microembolism: attenuated pulmonary vasoconstriction with prostaglandin inhibitors and antihistamines	1976	Tucker	USA	x dogs	Glass beads 200um			Chlorpheniramine	Control	↔	↓	↓	↔
Therapeutic benefits of 5-hydroxytryptamine inhibition following pulmonary embolism.	1983	Huval	USA	14 dogs	Autolgous clot		Yes	Ketanserin	Control	↔	↓	↓	↔	Reduced physiological deadspace and physiological shunt
The location and protective effect of PGI2 on increased lung vascular permeability in experimental pulmonary embolism in dogs	1983	Aoki	Japan	20 dogs	Glass beads 80-120um			Mepyramine	Control			↓
Thromboxane inhibitors
	Year published	First author	Country	Animal	Model	Blinded?	Randomised?	Intervention	Comparator	CO/SV	PVR	PAP	MSP
Thromboxane mediation of cardiopulmonary effects of embolism	1982	Utsonomiya	USA	20 dogs	Autolgous clot			Imidazole	Control	↑	↓	↓	↔
Effect of BM-573, a dual thromboxane synthase inhibitor and thromboxane receptor antagonist, in a porcine model of acute pulmonary embolism	2004	Ghuysen	Belgium	12 pigs	Autolgous clot			BM-573	Control		↓	↓
MMP antagonists
DOXYCYCLINE
	Year published	First author	Country	Animal	Model	Blinded?	Randomised?	Intervention	Comparator	CO/SV	PVR	PAP	MSP
Hemodynamic benefits of matrix metalloproteinase-9 inhibition by doxycycline during experimental acute pulmonary embolism	2005	Palei	Brazil	25 rats	Microspheres 300um			Doxycycline	Control				↑
A role for matrix metalloproteinase-9 in the hemodynamic changes following acute pulmonary embolism	2007	Fortuna	Brazil	35 dogs	Microspheres 300um			Doxycycline	Control	↑	↓	↓	↔
Metalloproteinase inhibition protects against cardiomyocyte injury during experimental acute pulmonary thromboembolism	2011	Neto-Neves	Brazil	x dogs	Autolgous clot			Doxycycline	Control		↓	↓
Doxycycline protects against right ventricular dysfunction and dilatation caused by acute pulmonary thromboembolism	2012	Neves	Brazil	x rats	Autologous clot			Doxy+DOB	Dobutamine	↑	↓	↓		Reduced troponin
Doxycycline prevents acute pulmonary embolism-induced mortality and right ventricular deformation in rats	2013	Cau	Brazil	x rats	Microspheres 300um			Doxycyline	Control					Reduced mortality
Matrix metalloproteinase inhibition attenuates right ventricular dysfunction and improves responses to dobutamine during acute pulmonary thromboembolism	2013	Neto-Neeves	Brazil	58 sheep	Autolgous clot			Doxy+DOB	Dobutamine		↓	↓		Reduced troponin
Antioxidants
TEMPOL
	Year published	First author	Country	Animal	Model	Blinded?	Randomised?	Intervention	Comparator	CO/SV	PVR	PAP	MSP
Nitrite and tempol combination promotes synergic effects and alleviates right ventricular wall stress during acute pulmonary thromboembolism	2021	Neto-Neeves	Brazil	35 sheep	Autologous clot			Tempol	Control	↔	↓	↓	↔
Antioxidant treatment protects against matrix metalloproteinase activation and cardiomyocyte injury during acute pulmonary thromboembolism	2012	Sousa-Santos	Brazil	x sheep	Autologous clot			Tempol	Multiple		↓	↓		Reduced troponin
The antioxidant tempol decreases acute pulmonary thromboembolism-induced hemolysis and nitric oxide consumption	2013	Sousa-Santos	Brazil	x sheep	Autolgous clot			Tempol	Control		↓	↓
ROS scavenger decreases basal perfusion pressure, vasoconstriction and NO synthase activity in pulmonary circulation during pulmonary microembolism.	2015	Mizera	Czech Republic	30 rats	Microshperes 15-50um			Tempol	Control			↓
Other
	Year published	First author	Country	Animal	Model	Blinded?	Randomised?	Intervention	Comparator	CO/SV	PVR	PAP	MSP
Potential role of sympathetic activity on the pathogenesis of massive pulmonary embolism with circulatory shock in rabbits.	2019	Wang	China	39 rabbits	Autologous clot			Diltiazem	Control			↓	↑
Adrenomedullin induces pulmonary vasodilation but does not attenuate pulmonary hypertension in a sheep model of acute pulmonary embolism	2015	Lagos-Carvajal	Brazil	24 sheep	Microspheres			Adrenomedullin	Control	↑	↓	↔	↓
L-arginine attenuates acute pulmonary embolism-induced increases in lung matrix metalloproteinase-2 and matrix metalloproteinase-9.	2005	Souza-Costa	Brazil	x rats	Microspheres 300um			L-arginine	Control		↓	↓
Influence of L-arginine on the expression of eNOS and COX2 in experimental pulmonary thromboembolism	2006	Zhang	China	x rats	Autologous clot			L-arginine	Control					NO increased, thromboxane decreased
Hemodynamic effects of combined sildenafil and L-arginine during acute pulmonary embolism-induced pulmonary hypertension	2005	Souza-Silva	Brazil	34 dogs	Microspheres 300um			L-arginine	Sildenafil		↔	↔		NO increased
Arginase depletes plasma l-arginine and decreases pulmonary vascular reserve during experimental pulmonary embolism	2012	Watts	USA	x rats	Microspheres 25um			L-arginine	Control		↓
Terlipressin Increases Systemic and Lowers Pulmonary Arterial Pressure in Experimental Acute Pulmonary Embolism.	2020	Schultz	Denmark	12 pigs	Autologous clot			Terlipressin	Control	↓	↔	↓	↑
Hemodynamic modifications in experimental pulmonary embolism. Action of the musculotropic vasodilators	1967	Folle	Uruguay	8 dogs	Autologous clot			CIBA	Control		↔	↓	↓
Aminoguanidine produces beneficial haemodynamic effects in a canine model of acute pulmonary thromboembolism	2007	Dias-Junior	Brazil	30 dogs	Autologous clot			Aminoguandidine	Control	↔	↓	↓	↔
N-Acetylcysteine potentiates the haemodynamic-improving effect of sildenafil in a rabbit model of acute pulmonary thromboembolism via the p38 MAPK pathway	2019	Zhang	China	30 rabbit	Autologous clot			N-acetylcysteine	Control	↔	↔	↔	↔	Potedtiated the reduction in PAP/PVR of sildenafil
Pulmonary embolism in unanesthetized dogs.	1967	Just-Viera	USA	252 dogs	Autologous clot			Atropine	Control					Did not reduce mortality rate
Hemodynamic effects of inducible nitric oxide synthase inhibition combined with sildenafil during acute pulmonary embolism	2010	Dias-Junior	Brazil	48 dogs	Microspheres 300um			Methylisothiourea	Multiple	↔	↔	↔	↔	In combination with sildenafil, no haemodynamic effect over sildneafil alone
Hemodynamic effects of sildenafil interaction with a nitric oxide donor compound in a dog model of acute pulmonary embolism	2006	Dias-Junior and Tanus-Santos	Brazil	36 dogs	Microspheres 300um			DETANO (0)	Multiple			↔
CO/SV = cardiac output (or stroke volume if reported in lieu of cardiac output). PVR = pulmonary vascular index. PAP = pulmonary artery pressure (whichever available, preference report mean > systolic). MSP = systemic blood pressure (whichever available, preference reporting mean > systolic).
Key: ↑ = observed effect of agent on parametre during conditions of experimental PE. For example, CO ↑ = attenuated decrease in CO during PE. PVR ↓ = attenuated rised in PVR during PE. ↔ = No effect. (Blank) = data insufficient or not available.
