# Supplementary material for: Non-mechanical haemodynamic support in acute pulmonary thromboembolism: a scoping review
Source: Intensive Care Med Exp. 2025 Aug 18;13:85. doi: 10.1186/s40635-025-00793-1 (PMC12361032; doi:10.1186/s40635-025-00793-1)
Supplement: Supplementary file 3 — Supplementary Material 3. [file 40635_2025_793_MOESM3_ESM.xlsx]

## Sheet: Sheet1
Article title	Year published	First Author	Country	Study type (n)	Haemodynamic intervention
Treatment of pulmonary embolism with iso-proterenol	1967	Bounhoure	France	Case series (3)	ISO
The conservative management of massive pulmonary embolism: a review of five cases without fatality.	1967	Stock	Australia	Case series (9)	ISO + Atropine
Use of some beta-adrenergic stimulators in the treatment of critical states of the cardiovascular system	1970	Gavrilescu	Romania	Case series (3)	Metaproterenol
[Recombinant tissue-type plasminogen activator for the emergency treatment of perioperative life-threatening pulmonary embolism (stage IV). Results in 7 patients].	1991	Hopf	Germany	Case series (7)	NE (7) + DOP (6) + EPI (5) + DOB (3)
Inhaled nitric oxide in patients with pulmonary embolism	1997	Capellier	France	Case series (4)	iNO
Inhaled nitric oxide improves pulmonary functions following massive pulmonary embolism: A report of four patients and review of the literature	2006	Szold	Israel	Case series (4)	iNO
Inhaled Nitric Oxide as Salvage Therapy in Massive Pulmonary Embolism: A Case Series.	2012	Summerfield	USA	Case series (4)	iNO
Isoproterenol in massive pulmonary embolism: haemodynamic and clinical effects.	1968	McDonald	Australia	Prospective cohort (9)	ISO
Haemodynamic response to intravenous hydralazine in patients with pulmonary hypertension	1983	McGoon	USA	Prospective cohort (6)	Hydralazine
[Acute right ventricular failure. Treatment with dobutamine].	1984	Jardin	France	Retrospective cohort (6)	DOB
Dobutamine: A hemodynamic evaluation in pulmonary embolism shock	1985	Jardin	France	Retrospective cohort (10)	DOB
Cardiopulmonary effects of ketanserin infusion in human pulmonary embolism	1987	Huet	France	Prospective cohort (10)	Ketanserin
Influence of cardiac output on oxygen exchange in acute pulmonary embolism	1992	Manier	France	Prospective cohort (16)	DOB (4), O2 (11)
Retrospective analysis of 15 cases with severe pulmonary embolism	1993	Saito	Japan	Retrosepctive cohort (15)	PGE1, DOB, DOP
Hemodynamic effects of fluid loading in acute massive pulmonary embolism	1999	Mercat	France	Prospective cohort (13)	Fluid
Response to inhaled nitric oxide in patients with acute right heart syndrome	1999	Bhorade	USA	Prospective cohort (26)	iNO
Levosimendan for acute pulmonary embolis	2006	Post	Germany	Retrospecive cohort study (7)	LEVO
Novel approach for the management of sub-massive pulmonary embolism.	2012	Idrees	Saudia Arabia	Prospective cohort (5)	Iloprost (inhaled)
Diuretics in normotensive patients with acute pulmonary embolism and right ventricular dilatation	2013	Ternacle	France	Retrospective cohort (70)	FURO (40) vs FLUID (30)
Pilot study of a protocol to administer inhaled nitric oxide to treat severe acute submassive pulmonary embolism.	2014	Kline	USA	Prospective cohort study (8)	INO
Exploring the role of sildenafil in acute pulmonary embolism	2018	Hall	UK	Prospective cohort (20)	Sildenafil
Should thrombolysis and sildenafil be given in the acute management of patients with large pulmonary embolism? An assessment of the short and long-term outcomes	2019	Hill	UK	Retrospective cohort (19)	Sildenafil
A retrospective review of implementation of an inhaled epoprostenol protocol in the emergency department.	2022	Toomey	USA	Retrospective cohort (7)	EPO (inhaled)
CHARACTERIZATION OF INHALED EPOPROSTENOL USE IN ACUTE PULMONARY EMBOLISM	2023	Landolf	USA	Retrospective cohort (111)	EPO (inhaled)
No effect of epoprostenol on right ventricular diameter in patients with acute pulmonary embolism: a randomized controlled trial	2010	Kooter	Netherlands	SC-RCT (14)	EPO (7) vs placebo (7)
Diuretic treatment versus fluid expansion in acute normotensive pulmonary embolism	2017	Schouver	France	SC-RCT (46)	FURO (22) vs Fluid (24)
Diclofenac for reversal of right ventricular dysfunction in acute normotensive pulmonary embolism: a pilot study	2018	Jimenez	Spain	SC-RCT (34)	Diclofenac (17) vs placebo (17)
Inhaled nitric oxide to treat intermediate risk pulmonary embolism: a multicenter randomized controlled trial	2019	Kline	USA	MC-RCT (76)	iNO (38) vs placebo (38)
Pulmonary vasodilation by sildenafil in acute intermediate-high risk pulmonary embolism: a randomized explorative trial	2021	Andersen	Denmark	SC-RCT (20)	Sildenafil (10) vs placebo (10)
Diuretic vs. placebo in intermediate-risk acute pulmonary embolism: a randomized clinical trial	2022	Lim	France	MC-RCT (276)	FURO (135) vs placebo (141)
Diuretics Versus Volume Expansion in the Initial Management of Acute Intermediate High-Risk Pulmonary Embolism	2022	Ferrari	France	MC-RCT (60)	FURO (60) vs Fluid (60)
Inhaled nitric oxide in acute pulmonary embolism: a systematic review.	2015	Bhat	USA	Systematic review	INO
Pulmonary vasodilation in acute pulmonary embolism â€“ a systematic review	2020	Lyhne	Denmark	Systematic review	Pulmonary vasodilators
Comparison of diuretics and fluid expansion in the initial treatment of patients with normotensive acute pulmonary embolism: a systematic review and meta-analysis.	2024	Febra	Portugal	Meta-analysis of 3 RCTs and 1 retrospective cohort study.	FURO vs fluid/placebo
Key: DOB = dobutamine, DOP = dopamine, EPI = epinephrine, EPO = epoprostenl, FURO = furosemide iNO = inhaled nitric oxide, ISO = isoproterenol, NE = norepinehprine
